# Supplementary material for: Anti-Trypanosoma cruzi Activity of Metabolism Modifier Compounds
Source: Int J Mol Sci. 2021 Jan 12;22(2):688. doi: 10.3390/ijms22020688 (PMC7828178; doi:10.3390/ijms22020688)
Supplement: Supplementary file 1 [file ijms-22-00688-s001.zip]

Archive with 6 entries (4 files):
- ijms-1040263-supplementary/
- ijms-1040263-supplementary/ijms-1040263-sup/
- ijms-1040263-supplementary/ijms-1040263-sup/Supplementary-Figure_3.docx
- ijms-1040263-supplementary/ijms-1040263-sup/Supplementary_Figure_1.docx
- ijms-1040263-supplementary/ijms-1040263-sup/Supplementary_Figure_2.docx
- ijms-1040263-supplementary/ijms-1040263-sup/Supplementary_Table_1.docx
